# Supplementary material for: Droplet-based methodology for investigating bacterial population dynamics in response to phage exposure
Source: Front Microbiol. 2023 Nov 21;14:1260196. doi: 10.3389/fmicb.2023.1260196 (PMC10703435; doi:10.3389/fmicb.2023.1260196)
Supplement: Supplementary file 7 [file Data_Sheet_2.zip]

Archive with 14 entries (13 files):
- Nikolic_SupplementaryDatasets/
- __MACOSX/._Nikolic_SupplementaryDatasets
- Nikolic_SupplementaryDatasets/SourceData_Fig2AC.xlsx
- __MACOSX/Nikolic_SupplementaryDatasets/._SourceData_Fig2AC.xlsx
- Nikolic_SupplementaryDatasets/SourceData_Fig3AC.xlsx
- __MACOSX/Nikolic_SupplementaryDatasets/._SourceData_Fig3AC.xlsx
- Nikolic_SupplementaryDatasets/SourceData_Fig3BD.xlsx
- __MACOSX/Nikolic_SupplementaryDatasets/._SourceData_Fig3BD.xlsx
- Nikolic_SupplementaryDatasets/SourceData_FigS2.xlsx
- __MACOSX/Nikolic_SupplementaryDatasets/._SourceData_FigS2.xlsx
- Nikolic_SupplementaryDatasets/SourceData_FigS4.xlsx
- __MACOSX/Nikolic_SupplementaryDatasets/._SourceData_FigS4.xlsx
- Nikolic_SupplementaryDatasets/SourceData_Fig2BD_FigS3_TableS2.xlsx
- __MACOSX/Nikolic_SupplementaryDatasets/._SourceData_Fig2BD_FigS3_TableS2.xlsx
