# Supplementary material for: Droplet-based methodology for investigating bacterial population dynamics in response to phage exposure
Source: Front Microbiol. 2023 Nov 21;14:1260196. doi: 10.3389/fmicb.2023.1260196 (PMC10703435; doi:10.3389/fmicb.2023.1260196)
Supplement: Supplementary file 7 [file Data_Sheet_2.zip › Nikolic_SupplementaryDatasets/SourceData_FigS4.xlsx]

## Sheet: FigS4
MOI	0	0	0	1	1	1	1	10	10	10	10	10	10	10	10
phage	/	/	/	T7	T7	T7	T7	MS2	MS2	MS2	MS2	QB	QB	QB	QB
strain-replicate	W1485-1	W1485-2	W1485-3	W1485-1	W1485-2	W1485-3	W1485-4	W1485-1	W1485-2	W1485-3	W1485-4	W1485-1	W1485-2	W1485-3	W1485-4
well	A01	B01	C01	E01	F01	G01	H01	A02	B02	C02	D02	E02	F02	G02	H02
Time (min)	W1485-1	W1485-2	W1485-3	W1485-1	W1485-2	W1485-3	W1485-4	W1485-1	W1485-2	W1485-3	W1485-4	W1485-1	W1485-2	W1485-3	W1485-4
30	0.118671	0.120986	0.13939	0.0635987	0.0459951	0.0369942	0.0532828	0.096461	0.0902295	0.0898516	0.102419	0.132517	0.178169	0.158905	0.178594
79.6963	0.230503	0.288413	0.295089	0.00685552	-0.00376201	-0.00535617	0.033326	0.192214	0.213088	0.198691	0.221068	0.252787	0.269026	0.268667	0.276963
129.593	0.34213	0.43128	0.430354	0.00709708	-0.0137669	-0.0148218	0.0271523	0.275154	0.266046	0.255601	0.247517	0.287861	0.286083	0.273876	0.251026
179.123	0.381454	0.526621	0.52492	-0.00249773	-0.0170737	-0.0219971	0.0234172	0.262595	0.258766	0.245626	0.199832	0.273148	0.27797	0.256538	0.19061
228.625	0.404096	0.583209	0.580746	-0.00728182	-0.0240471	-0.0286474	0.0210692	0.234917	0.247958	0.219854	0.101648	0.255004	0.266593	0.223616	0.122948
278.113	0.42814	0.625259	0.621083	-0.00783149	-0.0276032	-0.0208432	0.0163461	0.175959	0.201169	0.174601	0.0528198	0.210008	0.249336	0.163904	0.0753334
327.599	0.45139	0.668128	0.666888	-0.00753571	-0.0114461	-0.00734286	0.0220182	0.0845692	0.13814	0.0875481	0.0452279	0.157513	0.226579	0.0943607	0.0677682
377.053	0.46694	0.709408	0.698266	-0.000287987	0.0134039	0.00855325	0.0306672	0.0822987	0.0794945	0.0673237	0.0545039	0.111288	0.231857	0.0870412	0.0766792
426.519	0.463938	0.691578	0.688623	-0.00985877	0.00865779	0.00205649	0.0118769	0.0602662	0.0543023	0.0470666	0.0380159	0.0659019	0.194267	0.0721916	0.0612916
476.034	0.458991	0.67543	0.674513	-0.0138295	0.00674578	0.00611104	0.0232237	0.0472494	0.0333029	0.0455685	0.0340981	0.046325	0.137799	0.0679776	0.0609146
525.699	0.46947	0.687839	0.686327	0.00925714	0.0300711	0.0259526	0.0440182	0.0676695	0.0418834	0.0538393	0.0768429	0.0574016	0.116069	0.0775685	0.0965185
575.658	0.470422	0.686463	0.684708	0.0266877	0.036775	0.0383529	0.0573984	0.0859549	0.0472867	0.0536344	0.102465	0.0772367	0.0999818	0.0755237	0.120041
625.573	0.475276	0.678956	0.665283	0.0426201	0.0232159	0.0396834	0.103822	0.108083	0.0414396	0.0454114	0.117815	0.073676	0.0875971	0.0754497	0.139154
675.446	0.451806	0.639251	0.632217	0.0478786	-0.0163708	0.0650416	0.147808	0.101106	0.0155114	0.0424367	0.125438	0.0580049	0.0368799	0.0684399	0.134576
725.345	0.458616	0.638694	0.631554	0.0928584	-0.0187399	0.106234	0.200362	0.120832	0.0265468	0.0596867	0.131548	0.0630344	0.034475	0.0760679	0.139686
775.262	0.459028	0.639245	0.633039	0.130813	-0.0210997	0.165487	0.227866	0.123192	0.0401708	0.0815588	0.138384	0.0593646	0.0386224	0.104505	0.143544
825.212	0.474662	0.669132	0.67074	0.183779	0.0115279	0.217178	0.254429	0.136278	0.071224	0.112582	0.164667	0.0690977	0.071689	0.123079	0.165995
875.223	0.482188	0.685292	0.683953	0.2104	0.0150269	0.219575	0.211682	0.150926	0.0949731	0.127488	0.165068	0.0782708	0.0851188	0.13439	0.15881
925.11	0.470766	0.685729	0.68257	0.199516	0.0165295	0.193229	0.171008	0.140425	0.0870555	0.120964	0.161113	0.0718263	0.0815536	0.129246	0.158528
974.677	0.481201	0.69437	0.69121	0.193595	0.0271977	0.159815	0.159484	0.14842	0.0983558	0.130195	0.171144	0.0825497	0.0947906	0.13739	0.167509
1024.24	0.482086	0.698166	0.69362	0.172524	0.0337825	0.150148	0.146814	0.156873	0.10219	0.129504	0.174269	0.096388	0.101421	0.138826	0.168334
1073.8	0.488488	0.703611	0.696845	0.173977	0.0587133	0.146973	0.136441	0.164944	0.105357	0.12781	0.177337	0.106956	0.102973	0.130161	0.172097
1123.32	0.500451	0.707237	0.68582	0.174995	0.0872711	0.11377	0.146709	0.170469	0.109217	0.12403	0.18526	0.108311	0.101054	0.127203	0.179265
1172.8	0.474231	0.670522	0.655892	0.136471	0.0919071	0.0794981	0.120567	0.144714	0.0835698	0.100259	0.169826	0.0845416	0.0674971	0.103562	0.167227
1222.37	0.477992	0.675721	0.658492	0.13691	0.150927	0.0735857	0.116204	0.155851	0.0800578	0.107661	0.176558	0.0932256	0.0589091	0.109752	0.168054
1271.91	0.485914	0.678899	0.660418	0.131414	0.166067	0.0719737	0.119585	0.159559	0.0834373	0.110849	0.180114	0.097088	0.0629974	0.11535	0.173901
1321.47	0.486979	0.681116	0.660629	0.126723	0.161234	0.0693185	0.118263	0.164883	0.0874494	0.114168	0.185818	0.100879	0.0696542	0.120023	0.181952
1371.07	0.490002	0.685416	0.664066	0.122636	0.143257	0.0851873	0.116638	0.171335	0.0915623	0.128135	0.192752	0.0982308	0.0694039	0.140496	0.184417
